# Supplementary material for: Monitoring Resistance and Biochemical Studies of Three Egyptian Field Strains of Spodoptera littoralis (Lepidoptera: Noctuidae) to Six Insecticides
Source: Toxics. 2023 Feb 24;11(3):211. doi: 10.3390/toxics11030211 (PMC10053388; doi:10.3390/toxics11030211)
Supplement: Supplementary file 1 [file toxics-11-00211-s001.zip]

Archive with 1 entries (1 files):
- toxics-2220416-supplementary.pdf
